# Supplementary material for: Etiologies of Early-Onset Hearing Impairment in Rwanda
Source: Genes (Basel). 2025 Feb 23;16(3):257. doi: 10.3390/genes16030257 (PMC11941765; doi:10.3390/genes16030257)
Supplement: Supplementary file 1 [file genes-16-00257-s001.zip]

Archive with 1 entries (1 files):
- genes-3476716-supplementary.pdf
